# Supplementary material for: Systemic and Ocular Anti-Inflammatory Mechanisms of Green Tea Extract on Endotoxin-Induced Ocular Inflammation
Source: Front Endocrinol (Lausanne). 2022 Jul 15;13:899271. doi: 10.3389/fendo.2022.899271 (PMC9335207; doi:10.3389/fendo.2022.899271)
Supplement: Supplementary file 2 [file DataSheet_2.zip]

Archive with 3 entries (3 files):
- Supplementary Figure 1.DOCX
- Supplementary Figure 2.DOCX
- Supplementary Figure 3.DOCX
